# Supplementary material for: First record of Odontosphaeropyx Cameron, 1910 from the Oriental Region with description of a new species from Thailand (Hymenoptera, Braconidae, Cheloninae)
Source: Zookeys. 2018 Dec 19;(809):41–7. doi: 10.3897/zookeys.809.30742 (PMC6306473; doi:10.3897/zookeys.809.30742)
Supplement: XML Treatment for Odontosphaeropyx matasi [file zookeys.809.30742-treatment1.xml]

<!DOCTYPE tp:taxon-treatment
  PUBLIC "-//TaxonX//DTD Taxonomic Treatment Publishing DTD v0 20100105//EN" "tax-treatment-NSO.dtd">
<tp:taxon-treatment xmlns:tp="http://www.plazi.org/taxpub"><tp:treatment-meta><kwd-group><label>Taxon classification</label><kwd><named-content xmlns:xlink="http://www.w3.org/1999/xlink" content-type="kingdom">Animalia</named-content></kwd><kwd><named-content xmlns:xlink="http://www.w3.org/1999/xlink" content-type="order">Hymenoptera</named-content></kwd><kwd><named-content xmlns:xlink="http://www.w3.org/1999/xlink" content-type="family">Braconidae</named-content></kwd></kwd-group><mixed-citation publication-type="journal"><person-group><name><surname>Quicke</surname><given-names>Donald L.J.</given-names></name><name><surname>Butcher</surname><given-names>Buntika A.</given-names></name></person-group><article-title>First record of <italic><tp:taxon-name><tp:taxon-name-part taxon-name-part-type="genus" reg="Odontosphaeropyx">Odontosphaeropyx</tp:taxon-name-part></tp:taxon-name></italic> Cameron, 1910 from the Oriental Region with description of a new species from Thailand (<tp:taxon-name><tp:taxon-name-part taxon-name-part-type="order">Hymenoptera</tp:taxon-name-part></tp:taxon-name>, <tp:taxon-name><tp:taxon-name-part taxon-name-part-type="family">Braconidae</tp:taxon-name-part></tp:taxon-name>, <tp:taxon-name><tp:taxon-name-part taxon-name-part-type="subfamily">Cheloninae</tp:taxon-name-part></tp:taxon-name>)</article-title><source>Zookeys</source><day>19</day><month>12</month><year>2018</year><volume>2018</volume><issue>809</issue><fpage>41</fpage><lpage>47</lpage><pub-id pub-id-type="doi">10.3897/zookeys.809.30742</pub-id></mixed-citation></tp:treatment-meta><tp:nomenclature><tp:taxon-name>
            <tp:taxon-name-part taxon-name-part-type="genus" reg="Odontosphaeropyx">Odontosphaeropyx</tp:taxon-name-part>
            <tp:taxon-name-part taxon-name-part-type="species" reg="matasi">matasi</tp:taxon-name-part>
            <object-id xmlns:xlink="http://www.w3.org/1999/xlink" content-type="zoobank" xlink:type="simple">http://zoobank.org/23D59C0D-8E85-4921-91CA-22A2D48E0F7A</object-id>
          </tp:taxon-name><tp:taxon-authority>Quicke &amp; Butcher</tp:taxon-authority><tp:taxon-status xmlns:xlink="http://www.w3.org/1999/xlink" xlink:type="simple">sp. n.</tp:taxon-status><xref ref-type="fig" rid="F1">Fig. 1</xref></tp:nomenclature><tp:treatment-sec sec-type="type material" id="SECID0ELFAC"><title>Type material.</title><p><bold>Holotype</bold> male, THAILAND: Kamphaeng Phet Mae Wang NP, 3–10.ix.2007, 1306 m, C Puluk, A Inpuang, T2812 (<abbrev xmlns:xlink="http://www.w3.org/1999/xlink" xlink:title="Queen Sirikit Botanic Gardens, Chiang Mai, Thailand" id="ABBRID0ETFAC" xlink:type="simple">QSBG</abbrev>). <bold>Paratype</bold> male, same data as holotype (<abbrev xmlns:xlink="http://www.w3.org/1999/xlink" xlink:title="Collection of the Insect Museum, Chulalongkorn University Museum of Natural History, Bangkok" id="ABBRID0EZFAC" xlink:type="simple">CUMZ</abbrev>).</p><!--PageBreak--><!--PageBreak--></tp:treatment-sec><tp:treatment-sec sec-type="diagnosis" id="SECID0E6FAC"><title>Diagnosis.</title><p>The new species can be distinguished from all other <italic><tp:taxon-name><tp:taxon-name-part taxon-name-part-type="genus" reg="Odontosphaeropyx">Odontosphaeropyx</tp:taxon-name-part></tp:taxon-name></italic> species in having the combination of an orange thorax, a largely black metasoma with white-banded 2<sup>nd</sup> tergite, and fore wing vein 3RSa longer than r-rs.</p></tp:treatment-sec><tp:treatment-sec sec-type="description" id="SECID0EOGAC"><title>Description.</title><p>Length of body 7.2 mm, of fore wing 6.0 mm and of antenna 6.2 mm. Antenna with 38 flagellomeres. Penultimate flagellomere 1.8× longer than wide. First flagellomere 1.3× longer than 2<sup>nd</sup>; 3.3× longer than wide. Scapus with ‘v’-shaped notch on outer apical margin. Antennal sockets distinctly above level of top of eye. Width of head 1.3× length of head in lateral view. Eyes 2.0× taller than wide in frontal view; glabrous. Width of head: height of eye: width of face = 2.6: 1.0: 1.6. Face and clypeus with dense setiferous punctation. Intertentorial distance 2.0× tentorio-ocular distance. Clypeus produced into a strong median tooth. Length of temple 1.3× length of eye in dorsal view. Frons demarked by a sharply-defined elevation running from front of eye straight to and around stemmaticum; with a crescent-shaped ridge in front of anterior ocellus. Occipital carina complete.</p><p>Notauli deeply impressed, foveate-crenulate, the area between them on posterior half of mesoscutum depressed (lower than lateral lobes) and evenly strongly rugose. Scutellar sulcus curved, deep and with 4–6 strong crenulae between outer pair. Mesopleuron and mesosternum with small, dense, setiferous punctures, the cuticle between the punctures shiny. Median area of metanotum with complete mid-longitudinal carina. Propodeum with distinct apophyses, a wide medial groove bordered by irregular carinae and transversed by a ladder-like set of carinae superimposed on rugose background.</p><p>Fore wing. Vein 1CUb 3.1× longer than 1CUa. Lengths of veins r-rs: 3RSa: 3RSb = 1.0: 1.3: 4.9.</p><p>Length of fore femur: tibia: tarsus = 1.0: 1.50: 1.30. Length of hind femur: tibia: tarsus = 1.0: 1.25: 1.15. Hind femur 4.4× longer than maximally deep. Claws with a pectin of two teeth.</p><p>Metasoma 2.8× longer than maximally wide. First tergite with strong, though somewhat irregular, dorsal carinae that almost meet the posterior margin of the tergite. Sutures between the three carapace segments well developed.</p><p>Coloration. Head, palps, propleuron, ventromedial part of mesosternum, metapleuron (mostly), propodeum, metasoma except most of second tergite, legs except fore tibia black; fore tibia cream-coloured; 2<sup>nd</sup> metasomal tergite except medio-posteriorly, white. Wings hyaline with a pale brown cross-band at level of parastigma and pale brown distally from slightly beyond base of pterostigma.</p><p>Female. Not known.</p><fig id="F1" position="float" orientation="portrait"><label>Figure 1.</label><caption><p><italic><tp:taxon-name><tp:taxon-name-part taxon-name-part-type="genus" reg="Odontosphaeropyx">Odontosphaeropyx</tp:taxon-name-part><tp:taxon-name-part taxon-name-part-type="species" reg="matasi">matasi</tp:taxon-name-part></tp:taxon-name></italic> sp. n., males. <bold>A</bold> holotype, habitus lateral view <bold>B</bold> holotype, head, front view <bold>C</bold> paratype, mesosoma, lateral view <bold>D</bold> holotype, head, dorsal view <bold>E</bold> paratype, fore wing <bold>F</bold> holotype, hind wing <bold>G</bold> paratype, metasoma, dorsal view.</p></caption><graphic xmlns:xlink="http://www.w3.org/1999/xlink" xlink:href="zookeys-809-041-g001.jpg" position="float" orientation="portrait" xlink:type="simple" id="oo_251106.jpg"/></fig></tp:treatment-sec><tp:treatment-sec sec-type="biology" id="SECID0EFIAC"><title>Biology.</title><p>Not known.</p></tp:treatment-sec><tp:treatment-sec sec-type="variation" id="SECID0EKIAC"><title>Variation.</title><p>Paratype. Vein 1CUb 3.3× longer than 1CUa. Lengths of veins r-rs: 3RSa: 3RSb = 1.0: 1.25: 4.8. Otherwise almost identical to holotype.</p></tp:treatment-sec><tp:treatment-sec sec-type="etymology" id="SECID0EPIAC"><title>Etymology.</title><p>Named after Mr Matas Srisabye, late friend, triathlete, Thai National Team athlete (water polo) and running coach of BAB.</p></tp:treatment-sec><tp:treatment-sec sec-type="remarks" id="SECID0EUIAC"><title>Remarks.</title><p>In the key to <italic><tp:taxon-name><tp:taxon-name-part taxon-name-part-type="genus" reg="Odontosphaeropyx">Odontosphaeropyx</tp:taxon-name-part></tp:taxon-name></italic> species by <xref ref-type="bibr" rid="B2">Braet et al. (2014)</xref>, which was modified after the one by <xref ref-type="bibr" rid="B21">Zettel (1990)</xref>, this new species falters at couplet 1 because it has fore wing vein 3RSa longer than r-rs but has the metasoma more than 2.6× longer than wide. The only described species with similar colouration (orange thorax and <!--PageBreak-->largely black metasoma with white-banded 2<sup>nd</sup> tergite) is <italic><tp:taxon-name><tp:taxon-name-part taxon-name-part-type="genus" reg="Odontosphaeropyx">O.</tp:taxon-name-part><tp:taxon-name-part taxon-name-part-type="species" reg="flavifasciatus">flavifasciatus</tp:taxon-name-part></tp:taxon-name></italic> Zettel, 1990, which is known from Nigeria (type locality) and Democratic Republic of Congo. The two species may be separated using the following amended couplet:</p><table-wrap content-type="key" position="anchor" orientation="portrait"><table id="TID0EZGAC" rules="all"><tbody><tr><td rowspan="1" colspan="1">1</td><td rowspan="1" colspan="1">Fore wing vein 3RSa longer than r-rs; mesopleuron punctate; fore wing vein 1CUb approximately 3× longer than 1CUa; fore tibia cream-coloured</td><td rowspan="1" colspan="1">
                    <bold><italic><tp:taxon-name><tp:taxon-name-part taxon-name-part-type="genus" reg="Odontosphaeropyx">O.</tp:taxon-name-part><tp:taxon-name-part taxon-name-part-type="species" reg="matasi">matasi</tp:taxon-name-part></tp:taxon-name></italic> sp. n.</bold>
                  </td></tr><tr><td rowspan="1" colspan="1">–</td><td rowspan="1" colspan="1">Fore wing vein 3RSa shorter than r-rs; mesopleuron strongly foveate-rugose; fore wing vein 1CUb approximately 2× longer than 1CUa; fore tibia black</td><td rowspan="1" colspan="1">
                    <bold><italic><tp:taxon-name>
                          <tp:taxon-name-part taxon-name-part-type="genus" reg="Odontosphaeropyx">O.</tp:taxon-name-part>
                          <tp:taxon-name-part taxon-name-part-type="species" reg="flavifasciatus">flavifasciatus</tp:taxon-name-part>
                        </tp:taxon-name></italic></bold>
                  </td></tr></tbody></table></table-wrap><p>In addition to the description and drawings of the holotype of <italic><tp:taxon-name><tp:taxon-name-part taxon-name-part-type="genus" reg="Odontosphaeropyx">O.</tp:taxon-name-part><tp:taxon-name-part taxon-name-part-type="species" reg="flavifasciatus">flavifasciatus</tp:taxon-name-part></tp:taxon-name></italic> [as <italic><tp:taxon-name><tp:taxon-name-part taxon-name-part-type="genus" reg="Pachychelonus">Pachychelonus</tp:taxon-name-part><tp:taxon-name-part taxon-name-part-type="species" reg="flavofasciatus">flavofasciatus</tp:taxon-name-part></tp:taxon-name></italic> Zettel] given in <xref ref-type="bibr" rid="B21">Zettel (1990</xref>: figs 3–9), <xref ref-type="bibr" rid="B1">Braet et al. (2012</xref>: figs 48–51) provide photographs of a specimen from Democratic Republic of Congo, and further images of the holotype are on the WaspWeb web site housed at the Iziko institution (<ext-link xmlns:xlink="http://www.w3.org/1999/xlink" xlink:type="simple" ext-link-type="uri" xlink:href="http://www.waspweb.org/">http://www.waspweb.org/</ext-link>) (accessed 30 September 2018).</p></tp:treatment-sec><ref-list><ref id="B2"><mixed-citation xmlns:xlink="http://www.w3.org/1999/xlink" xlink:type="simple"><person-group><name name-style="western"><surname>Braet</surname><given-names>Y</given-names></name><name name-style="western"><surname>van Noort</surname><given-names>S</given-names></name><name name-style="western"><surname>Kittel</surname><given-names>RN</given-names></name></person-group> (<year>2014</year>) <article-title>New species of the ‘rare’ genera <italic><tp:taxon-name><tp:taxon-name-part taxon-name-part-type="genus">Dentigaster</tp:taxon-name-part></tp:taxon-name></italic> Zettel, 1990 and <italic><tp:taxon-name><tp:taxon-name-part taxon-name-part-type="genus">Odontosphaeropyx</tp:taxon-name-part></tp:taxon-name></italic> Cameron, 1910 (<tp:taxon-name><tp:taxon-name-part taxon-name-part-type="order">Hymenoptera</tp:taxon-name-part></tp:taxon-name>, <tp:taxon-name><tp:taxon-name-part taxon-name-part-type="family">Braconidae</tp:taxon-name-part></tp:taxon-name>: <tp:taxon-name><tp:taxon-name-part taxon-name-part-type="subfamily">Cheloninae</tp:taxon-name-part></tp:taxon-name>).</article-title><source>Austral Entomology</source><volume>54</volume>: <fpage>197</fpage>–<lpage>209</lpage>. <ext-link xlink:type="simple" ext-link-type="doi" xlink:href="10.1111/aen.12112">https://doi.org/10.1111/aen.12112</ext-link></mixed-citation></ref><ref id="B21"><mixed-citation xmlns:xlink="http://www.w3.org/1999/xlink" xlink:type="simple"><person-group><name name-style="western"><surname>Zettel</surname><given-names>H</given-names></name></person-group> (<year>1990</year>) <article-title>Eine Revision der Gattungen der <tp:taxon-name><tp:taxon-name-part taxon-name-part-type="subfamily">Cheloninae</tp:taxon-name-part></tp:taxon-name> (<tp:taxon-name><tp:taxon-name-part taxon-name-part-type="order">Hymenoptera</tp:taxon-name-part></tp:taxon-name>, <tp:taxon-name><tp:taxon-name-part taxon-name-part-type="family">Braconidae</tp:taxon-name-part></tp:taxon-name>) mit Beschreibungen neuer Gattungen und Arten.</article-title><source>Annalen des Naturhistorischen Museums in Wien</source><volume>91</volume>: <fpage>147</fpage>–<lpage>196</lpage>.</mixed-citation></ref><ref id="B1"><mixed-citation xmlns:xlink="http://www.w3.org/1999/xlink" xlink:type="simple"><person-group><name name-style="western"><surname>Braet</surname><given-names>Y</given-names></name><name name-style="western"><surname>Rousse</surname><given-names>P</given-names></name><name name-style="western"><surname>Sharkey</surname><given-names>MJ</given-names></name></person-group> (<year>2012</year>) <article-title>New data on African <tp:taxon-name><tp:taxon-name-part taxon-name-part-type="subfamily">Cheloninae</tp:taxon-name-part></tp:taxon-name> (<tp:taxon-name><tp:taxon-name-part taxon-name-part-type="order">Hymenoptera</tp:taxon-name-part></tp:taxon-name>, <tp:taxon-name><tp:taxon-name-part taxon-name-part-type="family">Braconidae</tp:taxon-name-part></tp:taxon-name>) show a strong biogeographic signal for taxa with spined propodea.</article-title><source>Zootaxa</source><volume>3385</volume>: <fpage>1</fpage>–<lpage>32</lpage>.</mixed-citation></ref></ref-list></tp:taxon-treatment>
